# Supplementary material for: Analysis of immune, microbiota and metabolome maturation in infants in a clinical trial of Lactobacillus paracasei CBA L74-fermented formula
Source: Nat Commun. 2020 Jun 1;11:2703. doi: 10.1038/s41467-020-16582-1 (PMC7264213; doi:10.1038/s41467-020-16582-1)
Supplement: Supplementary file 6 — Source Data [file 41467_2020_16582_MOESM6_ESM.xlsx]

## Sheet: Fig. 2
Fig.2a
sIgA
Vaginal Delivery_T0				Vaginal Delivery_T2
VBM	VS	VF		VBM	VS	VF
117.28	62.11	27.39		111.55	5.02	96.85
67.57	6.98	7.3		128.91	102.73	90.4
60.13	4.6	16.13		115.64	60.07	93
60.8	6.65	6.8		103.66	17.44	35.28
60.66	5.41	6.43		121.11	31	94.84
118.94	6.45	15.58		105.4	53.64	84.21
116.89	15.74	37.85		88.6	32.92	99.32
68.55	45.98	25.86		60.67	5.47	52.17
60.25	30.73	15.91		174.29	79.34	89.34
48.88	42.63	7.78		87.47	98.22	82.56
60.32	27.37	61.71			56.81	91.23
99.15		35.51			74.3	89.34
112.83		35.84				108.59
Fig.2a
sIgA
Caesarean Section_T0				Caesarean Section_T2
CBM	CS	CF		CBM	CS	CF
60.49	5.94	5.4		85.16	16.34	116.8
60.11	25.94	4.92		122.92	16.34	122.92
60.29	57.65	5.89		96.33	60.43	11.24
111.8	26.49	25.95		60.1	99.51	60.02
93.39	56.7	29.23		102.25	10.22	92.57
3.25	5.19	60.2		122.92	11.51	59.98
114.74	5.93	7.55		59.88	77.72	36.95
91.75	85.79	76.16		103.08	58.15	94.84
59.9	6.66	30.14		86.52	18.64	63.31
86.99	22.13	32.92		83.32	60.27	105.3
63.06	5.79	14.66			69.07	110.66
97.51	5.12	39.82			28.45	65.4

## Sheet: Fig.3a,c
Fig 3a						Fig 3c
Chao1 index						% Abundance of Bifidobacterium
Time	Subject	Group	chao1			Subject	Delivery_Diet	Time	Bifidobacterium
T0	Subject_01	CS	66			Subject_37	CBM	T0	0
T0	Subject_02	CS	27			Subject_38	CBM	T0	4.52134
T0	Subject_03	CS	19			Subject_39	CBM	T0	59.7645
T0	Subject_04	CS	34			Subject_40	CBM	T0	0
T0	Subject_05	CS	13			Subject_41	CBM	T0	1.22221
T0	Subject_06	CS	9			Subject_42	CBM	T0	66.8579
T0	Subject_07	CS	112			Subject_43	CBM	T0	0.824165
T0	Subject_08	CS	33			Subject_44	CBM	T0	0.436775
T0	Subject_09	CS	36			Subject_45	CBM	T0	0
T2	Subject_01	CS	24			Subject_10	CF	T0	0.303238
T2	Subject_02	CS	34			Subject_11	CF	T0	22.6463
T2	Subject_03	CS	26			Subject_12	CF	T0	0.132531
T2	Subject_04	CS	25			Subject_13	CF	T0	85.3969
T2	Subject_05	CS	13			Subject_14	CF	T0	1.17421
T2	Subject_06	CS	20			Subject_15	CF	T0	0.0820409
T2	Subject_07	CS	87			Subject_16	CF	T0	0.040008
T2	Subject_08	CS	34			Subject_17	CF	T0	69.266
T2	Subject_09	CS	86			Subject_18	CF	T0	0.221173
T0	Subject_10	CF	34			Subject_01	CS	T0	0.346723
T0	Subject_11	CF	53			Subject_02	CS	T0	85.0903
T0	Subject_12	CF	13			Subject_03	CS	T0	0
T0	Subject_13	CF	21			Subject_04	CS	T0	60.4591
T0	Subject_14	CF	23			Subject_05	CS	T0	0
T0	Subject_15	CF	13			Subject_06	CS	T0	0
T0	Subject_16	CF	17			Subject_07	CS	T0	8.28592
T0	Subject_17	CF	23			Subject_08	CS	T0	1.34908
T0	Subject_18	CF	20			Subject_09	CS	T0	0.267416
T2	Subject_10	CF	45			Subject_46	VBM	T0	66.0353
T2	Subject_11	CF	24			Subject_47	VBM	T0	76.7073
T2	Subject_12	CF	14			Subject_48	VBM	T0	42.874
T2	Subject_13	CF	24			Subject_49	VBM	T0	87.266
T2	Subject_14	CF	26			Subject_50	VBM	T0	69.5612
T2	Subject_15	CF	21			Subject_51	VBM	T0	0
T2	Subject_16	CF	40			Subject_52	VBM	T0	45.5768
T2	Subject_17	CF	60			Subject_53	VBM	T0	80.4231
T2	Subject_18	CF	51			Subject_54	VBM	T0	77.4973
T0	Subject_19	VS	20			Subject_28	VF	T0	79.2769
T0	Subject_20	VS	28			Subject_29	VF	T0	0.166618
T0	Subject_21	VS	22			Subject_30	VF	T0	31.9153
T0	Subject_22	VS	22			Subject_31	VF	T0	0.216664
T0	Subject_23	VS	3			Subject_32	VF	T0	76.8979
T0	Subject_24	VS	31			Subject_33	VF	T0	26.429
T0	Subject_25	VS	13			Subject_34	VF	T0	12.7733
T0	Subject_26	VS	27			Subject_35	VF	T0	0.430122
T0	Subject_27	VS	10			Subject_36	VF	T0	63.8556
T2	Subject_19	VS	26			Subject_19	VS	T0	97.6143
T2	Subject_20	VS	26			Subject_20	VS	T0	69.7079
T2	Subject_21	VS	28			Subject_21	VS	T0	82.0734
T2	Subject_22	VS	24			Subject_22	VS	T0	0
T2	Subject_23	VS	23			Subject_23	VS	T0	0
T2	Subject_24	VS	96			Subject_24	VS	T0	89.271
T2	Subject_25	VS	109			Subject_25	VS	T0	6.66719
T2	Subject_26	VS	36			Subject_26	VS	T0	86.6204
T2	Subject_27	VS	143			Subject_27	VS	T0	0
T0	Subject_28	VF	26			Subject_37	CBM	T2	81.5703
T0	Subject_29	VF	29			Subject_38	CBM	T2	95.2464
T0	Subject_30	VF	22			Subject_39	CBM	T2	93.9874
T0	Subject_31	VF	21			Subject_40	CBM	T2	0
T0	Subject_32	VF	26			Subject_41	CBM	T2	92.6293
T0	Subject_33	VF	28			Subject_42	CBM	T2	85.6416
T0	Subject_34	VF	187			Subject_43	CBM	T2	86.8999
T0	Subject_35	VF	44			Subject_44	CBM	T2	0.919398
T0	Subject_36	VF	75			Subject_45	CBM	T2	92.307
T2	Subject_28	VF	29			Subject_10	CF	T2	87.9773
T2	Subject_29	VF	20			Subject_11	CF	T2	88.4473
T2	Subject_30	VF	23			Subject_12	CF	T2	59.2735
T2	Subject_31	VF	26			Subject_13	CF	T2	93.2111
T2	Subject_32	VF	21			Subject_14	CF	T2	93.0587
T2	Subject_33	VF	40			Subject_15	CF	T2	89.3904
T2	Subject_34	VF	42			Subject_16	CF	T2	7.75371
T2	Subject_35	VF	61			Subject_17	CF	T2	61.3091
T2	Subject_36	VF	43			Subject_18	CF	T2	81.483
T0	Subject_37	CBM	21			Subject_01	CS	T2	88.8612
T0	Subject_38	CBM	141			Subject_02	CS	T2	85.3112
T0	Subject_39	CBM	22			Subject_03	CS	T2	86.4614
T0	Subject_40	CBM	27			Subject_04	CS	T2	70.8586
T0	Subject_41	CBM	75			Subject_05	CS	T2	65.6534
T0	Subject_42	CBM	42			Subject_06	CS	T2	85.671
T0	Subject_43	CBM	47			Subject_07	CS	T2	44.6478
T0	Subject_44	CBM	86			Subject_08	CS	T2	81.9876
T0	Subject_45	CBM	26			Subject_09	CS	T2	73.1783
T2	Subject_37	CBM	33			Subject_46	VBM	T2	87.025
T2	Subject_38	CBM	22			Subject_47	VBM	T2	60.0512
T2	Subject_39	CBM	31			Subject_48	VBM	T2	52.5256
T2	Subject_40	CBM	21			Subject_49	VBM	T2	86.9423
T2	Subject_41	CBM	17			Subject_50	VBM	T2	72.7225
T2	Subject_42	CBM	19			Subject_51	VBM	T2	4.85022
T2	Subject_43	CBM	34			Subject_52	VBM	T2	70.7294
T2	Subject_44	CBM	57			Subject_53	VBM	T2	16.7218
T2	Subject_45	CBM	36			Subject_54	VBM	T2	93.3484
T0	Subject_46	VBM	24			Subject_28	VF	T2	46.9722
T0	Subject_47	VBM	23			Subject_29	VF	T2	83.1621
T0	Subject_48	VBM	37			Subject_30	VF	T2	83.406
T0	Subject_49	VBM	33			Subject_31	VF	T2	83.2704
T0	Subject_50	VBM	37			Subject_32	VF	T2	79.9923
T0	Subject_51	VBM	30			Subject_33	VF	T2	75.2587
T0	Subject_52	VBM	48			Subject_34	VF	T2	72.1142
T0	Subject_53	VBM	87			Subject_35	VF	T2	88.3602
T0	Subject_54	VBM	123			Subject_36	VF	T2	79.2942
T2	Subject_46	VBM	24			Subject_19	VS	T2	74.2623
T2	Subject_47	VBM	29			Subject_20	VS	T2	81.4361
T2	Subject_48	VBM	35			Subject_21	VS	T2	83.051
T2	Subject_49	VBM	33			Subject_22	VS	T2	80.8384
T2	Subject_50	VBM	29			Subject_23	VS	T2	89.453
T2	Subject_51	VBM	91			Subject_24	VS	T2	57.2842
T2	Subject_52	VBM	45			Subject_25	VS	T2	63.6693
T2	Subject_53	VBM	31			Subject_26	VS	T2	93.7139
T2	Subject_54	VBM	27			Subject_27	VS	T2	68.5758

## Sheet: Supplementary Fig.2
Supplementary Fig.2
sIgA level
Subject	Delivery_Diet	sIgA_T0	sIgA_T2
NM018	VF	27.39	96.85
NM011	VF	7.3	90.4
NM005	VF	16.13	93
NM010	VF	6.8	35.28
NM016	VF	6.43	94.84
NM019	VF	15.58	84.21
NM023	VF	37.85	99.32
NM025	VF	25.86	52.17
NM024	VF	15.91	89.34
NM027	VF	7.78	82.56
NM028	VF	61.71	91.23
NM030	VF	35.51	89.34
NM032	VF	35.84	108.59
ND002	VS	62.11	5.02
ND013	VS	6.98	102.73
ND003	VS	4.6	60.07
ND014	VS	6.65	17.44
ND006	VS	5.41	31
ND008	VS	6.45	53.64
ND021	VS	15.74	32.92
ND022	VS	45.98	5.47
ND026	VS	30.73	79.34
ND020	VS	42.63	98.22
ND029	VS	182.44	56.81
ND031	VS	27.37	74.3
CM020	CF	5.4	116.8
CM019	CF	4.92	122.92
CM012	CF	5.89	11.24
CM007	CF	25.95	60.02
CM027	CF	29.23	92.57
CM011	CF	60.2	59.98
CM016	CF	7.55	36.95
CM024	CF	76.16	94.84
CM032	CF	30.14	63.31
CM030	CF	32.92	105.3
CM028	CF	14.66	110.66
CM031	CF	39.82	65.4
CD002	CS	5.94	16.34
CD014	CS	25.94	16.34
CD022	CS	57.65	60.43
CD021	CS	26.49	99.51
CD003	CS	56.7	10.22
CD015	CS	5.19	11.51
CD009	CS	5.93	77.72
CD017	CS	85.79	58.15
CD010	CS	6.66	18.64
CD006	CS	22.13	60.27
CD029	CS	5.79	69.07
CD033	CS	5.12	28.45

## Sheet: Supplementary Fig.3
Supplementary Fig.3
% Abundance
Subject	Delivery_Diet	Bacteroides	Parabacteroides	Ruminococcus 2	Erysipelotrichaceae
Subject_46	VBM	6.81144	1.00826	0	0
Subject_47	VBM	20.0928	6.42215	0	0
Subject_48	VBM	11.1091	1.68374	0	0
Subject_49	VBM	0	0	0	0
Subject_50	VBM	13.1324	0	0	0
Subject_51	VBM	2.68864	0.420308	0	0
Subject_52	VBM	16.3362	4.5824	0	0
Subject_53	VBM	0.66548	4.36165	0	0
Subject_54	VBM	0	0	0	0
Subject_01	CS	0	0	0	0
Subject_02	CS	0	0	0	0
Subject_03	CS	0	0	0	0
Subject_04	CS	0	0	0	0
Subject_05	CS	0	0	0	0
Subject_06	CS	0	0	0	0
Subject_07	CS	0.718098	0	0	0.0195591
Subject_08	CS	0	0	0	0
Subject_09	CS	0.241003	0.0162474	0	0.0297869
Subject_10	CF	0	0	0	0
Subject_11	CF	0	0	0	0
Subject_12	CF	0	0	0	0
Subject_13	CF	0	0	0	0
Subject_14	CF	0	0.0291825	0	0
Subject_15	CF	0	0	0	0
Subject_16	CF	0	0	0	0
Subject_17	CF	0	0	0	0
Subject_18	CF	6.14453	0	0	0
Subject_19	VS	0	0	0	0
Subject_20	VS	0	0	0	0
Subject_21	VS	0	0	0	0
Subject_22	VS	0	0	0	0
Subject_23	VS	0	0	0	0
Subject_24	VS	0.777614	0.0942563	0.141384	0.0589102
Subject_25	VS	1.22931	0.0636693	0.127339	0.132236
Subject_26	VS	0.0133416	0	0	0
Subject_27	VS	1.55337	0.0271924	0.149558	0.0747791
Subject_28	VF	0	0	0	0
Subject_29	VF	0.0873228	0	0	0
Subject_30	VF	0	0	0	0
Subject_31	VF	0	0	0	0
Subject_32	VF	0.0527401	0	0	0
Subject_33	VF	0.096791	0.297818	0	0
Subject_34	VF	0	0	0	0
Subject_35	VF	0	0	0	0
Subject_36	VF	0.0425545	0	0	0
Subject_37	CBM	0	0	0	0
Subject_38	CBM	0	0	0	0
Subject_39	CBM	0.0411353	0	0	0
Subject_40	CBM	0	0	0	0
Subject_41	CBM	0	0	0	0
Subject_42	CBM	0	0	0	0
Subject_43	CBM	0	0	0	0
Subject_44	CBM	0.02886	0	0.0164914	0
Subject_45	CBM	0	0	0	0

## Sheet: Supplementary Fig.4
Supplementary Fig.4
% Abundance
Subject	Delivery_Diet	Time	Eggerthella	Lachnospiraceae	Ruminococcaceae UCG 014	Ruminococcus 2	Erysipelotrichaceae	gut metagenome	Clade I
Subject_37	CBM	T0	0	0	0	0	0	0	0
Subject_38	CBM	T0	0.193652	4.14246	0.273638	0	0	0	0.176812
Subject_39	CBM	T0	0	0	0	0	0	0	0
Subject_40	CBM	T0	0	0	0	0	0	0	0
Subject_41	CBM	T0	0	3.05553	0.0721778	0	0	0	0.0481186
Subject_42	CBM	T0	0	1.10015	0.0711305	0.0948407	0	0	0.0521624
Subject_43	CBM	T0	0	0	0	0.143662	0	0	0
Subject_44	CBM	T0	0	2.77164	0.506875	0.0970612	0.0269614	0	0
Subject_45	CBM	T0	0	0	0	0	0	0	0
Subject_10	CF	T0	0	0	0	0.0293456	0	0	0
Subject_11	CF	T0	0	0.574084	0	0	0	0	0
Subject_12	CF	T0	0	0	0	0	0	0	0
Subject_13	CF	T0	0	0	0	0	0	0	0
Subject_14	CF	T0	0	0	0	0	0	0	0
Subject_15	CF	T0	0	0	0	0	0	0	0
Subject_16	CF	T0	0.086684	0	0	0	0	0	0
Subject_17	CF	T0	0	0	0	0	0	0	0
Subject_18	CF	T0	0	0	0	0	0	0	0
Subject_01	CS	T0	0	2.05062	0.0742979	0	0	0	0.0544851
Subject_02	CS	T0	0	0	0	0	0	0	0
Subject_03	CS	T0	0	0	0	0	0	0	0
Subject_04	CS	T0	0	5.77595	0	0	0	0	0
Subject_05	CS	T0	0	0	0	0	0	0	0
Subject_06	CS	T0	0	0	0	0	0	0	0
Subject_07	CS	T0	0	0.983873	0.0556102	0.243829	0	0	0
Subject_08	CS	T0	0	0	0	0	0	0	0
Subject_09	CS	T0	0	0.435118	0	0.154104	0	0	0
Subject_46	VBM	T0	0.61472	0	0	0	0	0	0
Subject_47	VBM	T0	0	0	0	0	0	0	0
Subject_48	VBM	T0	0.874093	0	0	0	0	0	0
Subject_49	VBM	T0	0	0	0	0	0	0	0
Subject_50	VBM	T0	0.372994	1.21537	0	0	0	0	0
Subject_51	VBM	T0	0	0.476706	0	0	0	0	0
Subject_52	VBM	T0	0.520378	0.928354	0	0	0	0	0
Subject_53	VBM	T0	0	0.271313	0	0	0	0	0
Subject_54	VBM	T0	0	1.99959	0	0	0.0524674	0	0
Subject_28	VF	T0	0	0.693842	0	0	0	0	0
Subject_29	VF	T0	0	0.431246	0	0	0	0	0
Subject_30	VF	T0	0	0	0	0	0	0	0
Subject_31	VF	T0	0	0	0	0	0	0	0
Subject_32	VF	T0	1.16017	0.963055	0	0	0	0	0
Subject_33	VF	T0	0	6.0095	0	0	0	0	0
Subject_34	VF	T0	0	3.05526	0.232003	0.241806	0	0.0490148	0
Subject_35	VF	T0	0	0.0870093	0	0	0	0	0
Subject_36	VF	T0	0.189692	0	0.0162593	0	0	0	0
Subject_19	VS	T0	0	0.366748	0	0	0	0	0
Subject_20	VS	T0	0	0	0	0	0	0	0
Subject_21	VS	T0	0	0	0	0	0	0	0
Subject_22	VS	T0	0	0	0	0	0	0	0
Subject_23	VS	T0	0	0	0	0	0	0	0
Subject_24	VS	T0	0	0	0	0	0	0	0
Subject_25	VS	T0	0.0859778	0	0	0	0	0	0
Subject_26	VS	T0	0	0	0	0	0	0	0
Subject_27	VS	T0	0	0	0	0	0	0	0
Subject_37	CBM	T2	0	0	0	0	0	0	0
Subject_38	CBM	T2	0.145459	0.59929	0	0	0	0	0
Subject_39	CBM	T2	0	0.414781	0	0	0	0	0
Subject_40	CBM	T2	0	0	0	0	0	0	0
Subject_41	CBM	T2	0	0	0	0	0	0	0
Subject_42	CBM	T2	0.406006	0	0	0	0	0	0
Subject_43	CBM	T2	0	0	0	0	0	0	0
Subject_44	CBM	T2	0	7.45826	0	0.0164914	0	0	0
Subject_45	CBM	T2	0.234122	0.027014	0	0	0	0	0
Subject_10	CF	T2	0.547731	0.183881	0	0	0	0	0
Subject_11	CF	T2	0	3.95177	0	0	0	0	0
Subject_12	CF	T2	0.26813	0.368679	0	0	0	0	0
Subject_13	CF	T2	0	0	0	0	0	0	0
Subject_14	CF	T2	0.625339	3.13503	0	0	0	0	0
Subject_15	CF	T2	0.549722	2.7706	0	0	0	0	0
Subject_16	CF	T2	0	0	0	0	0	0	0
Subject_17	CF	T2	0	0	0	0	0	0	0
Subject_18	CF	T2	0.818194	3.00363	0	0	0	0	0
Subject_01	CS	T2	0	0.14154	0	0	0	0	0
Subject_02	CS	T2	0	3.7066	0	0	0	0	0
Subject_03	CS	T2	0.296277	0	0	0	0	0	0
Subject_04	CS	T2	0	13.9347	0	0	0	0	0
Subject_05	CS	T2	0.318134	0	0	0	0	0	0
Subject_06	CS	T2	0.985411	0.243153	0	0	0	0	0
Subject_07	CS	T2	0	1.14002	0.00838246	0	0.0195591	0	0
Subject_08	CS	T2	0.63077	6.9886	0	0	0	0	0
Subject_09	CS	T2	0.165182	0.338487	0.0731133	0	0.0297869	0	0
Subject_46	VBM	T2	0.451663	0	0	0	0	0	0
Subject_47	VBM	T2	0	0	0	0	0	0	0
Subject_48	VBM	T2	0.659053	0	0	0	0	0	0
Subject_49	VBM	T2	0	3.44696	0	0	0	0	0
Subject_50	VBM	T2	0	0.94355	0	0	0	0	0
Subject_51	VBM	T2	0	3.72273	0.540396	0	0	0	0
Subject_52	VBM	T2	0.42741	1.31376	0	0	0	0	0
Subject_53	VBM	T2	0	0	0	0	0	0	0
Subject_54	VBM	T2	0	0	0	0	0	0	0
Subject_28	VF	T2	0.241453	0	0	0	0	0	0
Subject_29	VF	T2	0	0	0	0	0	0	0
Subject_30	VF	T2	0	0	0	0	0	0	0
Subject_31	VF	T2	0	1.55081	0	0	0	0	0
Subject_32	VF	T2	0.661648	0	0	0	0	0	0
Subject_33	VF	T2	0	4.04289	0	0	0	0	0
Subject_34	VF	T2	0.109682	0.718608	0	0	0	0	0
Subject_35	VF	T2	0.607927	1.37797	0	0	0	0	0
Subject_36	VF	T2	0.121584	0	0	0	0	0	0
Subject_19	VS	T2	0.144449	4.13743	0	0	0	0	0
Subject_20	VS	T2	0	0	0	0	0	0	0
Subject_21	VS	T2	0.202408	0.884202	0	0	0	0	0
Subject_22	VS	T2	0.449308	5.31769	0	0	0	0	0
Subject_23	VS	T2	0	2.75919	0	0	0	0	0
Subject_24	VS	T2	0	2.3623	0.0706922	0.141384	0.0589102	0.0294551	0.0824742
Subject_25	VS	T2	0	3.33039	0.288961	0.127339	0.132236	0.18611	0.0195906
Subject_26	VS	T2	0.220137	0	0	0	0	0	0
Subject_27	VS	T2	0.42828	2.52889	0.0951734	0.149558	0.0747791	0.0849762	0

## Sheet: Supplementary Fig.5
Supplementary Fig.5
Metabolites
Concentration
Sample	Subject	Subject_1	Delivery_Diet	Time	Propylene glycol	Valine (peak 1)	2-Ketoisocaproic acid	Threonine (peak 1)	Glyceric acid	Serine (peak 2)	Arabinose (peak 1)	Methionine	Threose	Aspartic acid	Ribose	Pentanedioic acid	2.3-Dihydroxy-2-methylpropanoic acid	Arabitol (peak 2)	5-Hydroxyindoleacetic acid	Galactose	Glyceryl-glycoside	Stearic acid	Galactofuranose	Mannobiose
CS007-T1	CS007	Subject_38	CBM	T0	0.761828	2.35311	0.00520367	0.0914603	0.034316	0	0.0088033	0	0.0923717	0	0.022765	0	0.0683961	0.165153	0.00963564	0	0	0	0	0.132895
CS009-T1	CS009	Subject_39	CBM	T0	2.10336	0.378351	0.027043	0.0405218	0.0254287	0.0250207	0.00555078	0.00403228	0.0854047	0	0.0240127	0	0.042291	0.26462	0.00635058	0.207566	0.00146729	0	0	0
CS002-T1	CS002	Subject_37	CBM	T0	0.00271017	0.0769586	0.000466496	0.0230508	0.00954835	0.0015078	0.00113354	0	0.036591	0	0.0213992	0	0.0280825	0.0653678	0.00770341	0.00604037	0	0	0	0
CS013-T1	CS013	Subject_42	CBM	T0	3.43387	1.30463	0.00385256	0.3289	0.0229289	0	0.0138815	0.0315553	0.101564	0	0.129782	0	0.0163881	0.305459	0.0388449	0.207311	0.00379274	0.00183012	0	0.015757
CS010-T1	CS010	Subject_40	CBM	T0	0.402934	0.671614	0.0402651	0.0903549	0.0165984	0.0179649	0.00818678	0	0.0734795	0	0.0168696	0	0.0146414	0.11256	0.00914163	0	0.0024743	0	0	0
CS015-T1	CS015	Subject_44	CBM	T0	0.0555099	0.645845	0.00140429	0.130796	0.00714027	0.0027554	0.00529462	0	0.0544397	0	0	0	0.0130538	0.0958637	0.00324151	7.01e-05	0	0	0	0.00481537
CS011-T1	CS011	Subject_41	CBM	T0	0.4557	0.579212	0.00573561	0.0176309	0.0113812	0.01468	0.0184225	0	0.060318	0	0	0	0.0104165	0.165993	0.0582363	0	0	0	0.00444374	0
CS014-T1	CS014	Subject_43	CBM	T0	0.00729907	0.587828	0.00174232	0.00108494	0.00827607	0	0.00495317	0.00101179	0.0139829	0	0.0073945	0	0.00400319	0.0107206	0.00460052	0	0	0	0	0
CS016-T1	CS016	Subject_45	CBM	T0	0.110956	0.369501	0.00087844	0.0341449	0.0123232	0	0.00395717	0	0.0196379	0	0	0	0	0	0.00583165	0	0	0	0	0.00593739
CS015-T2	CS015	Subject_44	CBM	T2	0.168653	0.233317	0.023344	0.0114005	0.0239677	0.0054748	0.00366748	0	0.0712566	0	0	0	0.453181	0	0.0225882	0.125769	0.0571037	0.0701494	0.0265093	0
CS014-T2	CS014	Subject_43	CBM	T2	0.112953	0.51279	0.00719893	0.154688	0.0195833	0.0586832	0.286127	0	0.0437295	0	0.00628909	0	0.133064	0.277997	0.113275	0.0935423	0.0803022	0.0498736	0.124438	0.0361077
CS011-T2	CS011	Subject_41	CBM	T2	4.64215	1.294	0.0179614	0	0.0418344	0.00648172	0.00414362	0.072241	0.19319	0.0479062	2.1738	0.292707	0.127559	0.71453	0.119787	2.2325	0	0	0	0.0218059
CS002-T2	CS002	Subject_37	CBM	T2	1.81624	0.598208	0.0077954	0.26251	0.0628518	0.0212167	0.0470185	0.0884201	0.0253312	0.0234018	1.09055	1.22984	0.10029	0.0604541	0.105522	0.303468	0	0	0	0.00600835
CS009-T2	CS009	Subject_39	CBM	T2	1.84605	0.509083	0.0105034	0.278227	0.215647	0.0112374	0.0128464	0.0709029	0.0451589	0.0013553	1.34788	0.998185	0.0599481	0.13888	0.0499065	0.552771	0	0	0	0.00842101
CS007-T2	CS007	Subject_38	CBM	T2	2.26569	1.47937	0.0370695	0.303635	0.26829	0.00950777	0.00214773	0.106233	0.0682425	0.10058	1.49376	1.79162	0.0473992	0.386436	0.126029	1.12086	0	0	0	0
CS016-T2	CS016	Subject_45	CBM	T2	2.34231	0.0863286	0.00476135	0.00148047	0	0	0.00586078	0.0473011	0.0701789	0	0.0561225	0	0.0248161	0.197914	0.0788018	0.258259	0	0.00187169	0	0.0604794
CS010-T2	CS010	Subject_40	CBM	T2	0.133708	0.899441	0.0806592	0.045778	0.0392435	0.0100043	0.00670338	0	0.0682143	0	0	0	0.0233015	0.0701452	0.114237	0.914251	0	0	0	0.0286901
CS013-T2	CS013	Subject_42	CBM	T2	3.28389	0	0.00380298	0	0	0	0.0270352	0	0.204997	0	0.0868181	0	0.00683995	0.530148	0.0597912	1.42777	0.074938	0.0919568	0.139713	0.597486
CM012-T1	CM012	Subject_11	CF	T0	0.0154361	2.31423	0.155738	0.74767	0.087392	0.0160286	0.0162357	0	0.57821	0	0.440133	0	0.522725	0.373277	1.2798	0.053836	0.00665053	0	0	0
CM020-T1	CM020	Subject_13	CF	T0	0.0436307	0.81143	0.0276202	0.262246	0.0326101	0.0424368	0.0301147	0	0.189343	0	0.0928125	0.0701251	0.243836	0.154919	0.261003	0.0370063	0	0	0	0
CM027-T1	CM027	Subject_14	CF	T0	0.0159128	0.120734	0.00128868	0.00886165	0.0471232	0.00564878	0.00280969	0.00433792	0.0510145	0	0.03836	0	0.0206102	0.0813736	0.0142282	0.00336676	0	0.00171256	0	0.0577193
CM011-T1	CM011	Subject_10	CF	T0	0.0165918	0.122623	0.00368772	0.0249849	0.0161365	0	0.00136038	0	0.0470473	0	0	0	0.00951962	0.0725889	0.0211183	0.021036	0.00083837	0	0	0.00951881
CM031-T1	CM031	Subject_17	CF	T0	0.121912	0.549571	0.0121639	0.182025	0.118729	0.219285	0.036911	0	0.263778	0	0	0.225181	0.00672021	0.543878	0.115006	0	0	0	0.0295725	0.0678216
CM030-T1	CM030	Subject_16	CF	T0	0.00781869	0.101272	0.00691798	0.0366611	0.0297894	0	0.00308535	0	0.0826002	0	0.114209	0	0.00185622	0.0964428	0.0569823	0	0	0	0	0
CM028-T1	CM028	Subject_15	CF	T0	0.0618523	0.0338699	0.00395681	0.0130556	0.0194674	0	0.00283257	0	0.0296363	0	0	0	0.000245387	0.0442344	0.0411378	0	0	0	0	0
CM032-T1	CM032	Subject_18	CF	T0	0.0145097	0.0476488	0.00152445	0.00397127	0.0198287	0	0.000998696	0	0.0419677	0	0.0366435	0	0.000104617	0.0521271	0.0108519	6.57e-05	0	0	0	0
CM016-T1	CM016	Subject_12	CF	T0	0.0326166	0.0271818	0.00157475	0.00153879	0.0187064	0	0.00214646	0	0.0206636	0	0	0	0	0.0655682	0.0587459	0.0226057	0.0111314	0.000586472	0	0
CM012-T2	CM012	Subject_11	CF	T2	0.0426425	0.734982	0.0661496	0.238679	0.237135	0.107519	0.0909884	0.0121814	0.14815	0	0.153178	0.137327	0.344217	0.0816828	0.708872	0.149902	0	0	0	0.0913118
CM027-T2	CM027	Subject_14	CF	T2	0.00993048	1.63983	0.211198	0.466052	0.0936366	0.142133	0.0387008	0	0.214552	0	0.152336	0	0.327867	0.233672	0.183473	0.663024	0	0	0	0.0448315
CM020-T2	CM020	Subject_13	CF	T2	0.663488	1.68582	0.00586144	0.56041	0.0873675	0.0202496	0.0207803	0	0.081757	0.000982769	0	0.34979	0.26281	0.0717886	0.0873352	0.0937196	0	0	0	0.0274752
CM030-T2	CM030	Subject_16	CF	T2	0.0575559	0.54448	0.0189874	0.173917	0.11635	0.302205	0.502114	0.0209201	0.332807	0	0.248425	0	0.262725	0.292669	0.375942	0.201499	0	0	0	0.285718
CM032-T2	CM032	Subject_18	CF	T2	0.0299297	1.48172	0.0664948	0.187353	0.0580975	0.0822266	0.0188399	0	0.226707	0	0.185959	0	0.184307	0.0617967	0.0209609	1.33051	0	0	0	0.0166596
CM028-T2	CM028	Subject_15	CF	T2	0.00788106	0.916963	0.129445	0.163649	0.0805493	0.0673143	0.0200246	0	0.609432	0	0	0	0.138725	0.0367442	1.22426	0	0	0	0	0.0510421
CM031-T2	CM031	Subject_17	CF	T2	0.0737854	2.10153	0.0344628	0.398094	0.102461	0.0173474	0	0	0.133232	0	0	0	0.132887	0	0.133283	3.24782	0.039531	0	0.000472387	0
CM016-T2	CM016	Subject_12	CF	T2	0	1.95078	0.0660158	0.9396	0	0.855023	0.157826	0.0108125	1.19354	0	0.920892	0	0.0311735	0.912529	4.35319	0.241633	0	0	0	0.764899
CM011-T2	CM011	Subject_10	CF	T2	0.0647753	0.406283	0.0219947	0.498567	0.0510439	0.388829	0.0587141	0	0.101269	0	0	0.224933	0.0234769	0.0581011	0.849733	0.312558	0.00059394	0	0	0.0366033
CD006-T1	CD006	Subject_02	CS	T0	0.0290489	0.849301	0.0247994	0.25784	0.129349	0.117403	0.0135295	0	0	0	0.272974	0.0422021	0.197772	0.0539962	0.000977071	0	0	0	0	0.124743
CD010-T1	CD010	Subject_04	CS	T0	0.0897067	0.310106	0.010214	0.152794	0.0581996	0.182222	0.00705282	0	0	0	0.142469	0.0136829	0.105233	0.046266	0.107663	0.390425	0.000653984	0	0	0
CD021-T1	CD021	Subject_06	CS	T0	0.0131948	0.171078	0.00193023	0.0166291	0.0622972	0	0.00324395	0	0.0913152	0	0.0235812	0	0.0603615	0.095118	0.0625743	0.0348208	0.00379029	0.00104494	0	0
CD009-T1	CD009	Subject_03	CS	T0	0.0106659	0.114433	0	0	0.0381266	0	0.000857632	0	0.0158233	0	0.0665566	0	0.0466436	0	0.0614666	1.46798	0.0783947	0	0	0
CD029-T1	CD029	Subject_08	CS	T0	0.00438837	0.0465464	0.000579024	0.017679	0.00792604	0	0.00541526	0	0.0295683	0	0.0176638	0	0.017558	0.054594	0	0	0	0	0	0.0133899
CD022-T1	CD022	Subject_07	CS	T0	0.0111843	0.108866	0.00200164	0.0167264	0.0272714	0	0.00434426	0.00294955	0.0639715	0	0.0210047	0	0.0149514	0.0503528	0.0589246	0.11001	0.258691	0.00166206	0.00166206	0
CD017-T1	CD017	Subject_05	CS	T0	0.00705092	0.0355679	0	0.00955926	0.0587196	0	0.00283208	0	0.0316681	0	0.023973	0	0	0.0789378	0.153213	0.0697457	0	0	0	0.0144755
CD003-T1	CD003	Subject_01	CS	T0	0.0141394	0.0840855	0.00150391	0.0179034	0.0182848	0.00212375	0.00193416	0	0.0146202	0	0.0232569	0	0	0	0.101587	0	0.0397962	0	0	0
CD033-T1	CD033	Subject_09	CS	T0	0.00730863	0.573556	0.0582569	0.250743	0.076952	0.0187874	0.079676	0	0.257052	0	0	0	0	0.194032	0.589826	0	0.00132352	0	0	0
CD009-T2	CD009	Subject_03	CS	T2	0.00697012	2.33578	0.270563	0.13949	0.133912	0.0482884	0.0468346	0	0.680316	0	0	0	0.385139	0.158228	3.65729	0	0	0	0	0.0921973
CD021-T2	CD021	Subject_06	CS	T2	0.709245	1.62515	0.0112835	0.885201	0.387854	0.315878	0.0242089	0	0.40909	0	0.293963	0	0.296814	0.0935652	0.129506	1.89519	0	0.000170122	0.0137221	0.059099
CD010-T2	CD010	Subject_04	CS	T2	0.421835	1.90756	0.0677714	0.767029	0.247382	0.894621	0.0323884	0.0158823	0.288271	0	0.255399	0	0.187615	0.713763	0	0.138488	0	0	0	0.127783
CD003-T2	CD003	Subject_01	CS	T2	0.0199293	0.980578	0.0542453	0.458446	0.0378676	0.286332	0.00287375	0	0.119158	0	0.103122	0	0.128991	0.156652	0.22398	0.235898	0	0	0.000221331	0
CD022-T2	CD022	Subject_07	CS	T2	0.474015	0.670597	0.0107264	0.433005	0.0960553	0.340679	0.00415938	0.00968783	0.0663297	0	0.0793626	0.0986833	0.122253	0.173648	0.431744	0.468727	0	0	0	0.0333797
CD033-T2	CD033	Subject_09	CS	T2	0.146845	0.0693836	0.013595	0.205319	0.130374	0.305251	0.00352863	0	0.134322	0	0.0845691	0	0.106099	0.0579797	0.500208	0.194316	0	0	0	0.0238194
CD029-T2	CD029	Subject_08	CS	T2	0	1.88768	0.232895	1.92661	0.590326	1.59546	0.0525334	0	1.93604	0	0.592169	0	0	1.58836	0	0.33669	0	0	0	0.936661
CD017-T2	CD017	Subject_05	CS	T2	0.0378014	3.75929	0.248386	0.376603	0.110312	0.215525	0.0434711	0	1.49756	0	0	0	0	0.254615	5.08352	0	0.00048271	0	0	0.162094
CD006-T2	CD006	Subject_02	CS	T2	0.0574194	2.17364	0.113144	1.21263	0.0467562	1.42105	0.0133095	0	0.321164	0	0	0	0	0.3141	5.74432	0	0	0	0.012573	0.103091
NS020-T1	NS020	Subject_53	VBM	T0	17.861	0	0	0	0.081288	0	0.0108954	0	0.539755	0	0.0779898	0	3.61822	0	0.0771383	0.368651	0	0.00630586	0	0.593764
NS012-T1	NS012	Subject_51	VBM	T0	11.2297	0	0.0483154	0	0.100842	0	0.153975	0	0.572342	0	1.52962	0	2.2412	0	0.279659	2.06917	0.0154366	0.0154342	0	1.99904
NS009-T1	NS009	Subject_50	VBM	T0	4.20229	1.03673	0.0227626	0.0508959	0.572251	0.00912114	0.0214741	0	0.108434	0	0.130788	0	1.26191	0	0.289349	0.0420884	0	0.00440085	0.000480283	0
NS018-T1	NS018	Subject_52	VBM	T0	0.156705	0.0886069	0.0113902	0	0.0749507	0.0262884	0.0231609	0.000931193	0.0310051	0	0.0174231	0	0.28273	0	0.0117392	0.0915644	0	0	0	0.0532834
NS005-T1	NS005	Subject_48	VBM	T0	2.48713	0.167451	0.00876473	0.000987075	0.227095	0.00520014	0.0328683	0	0.330094	0	0.0353591	0.0607694	0.267722	0	0.0741785	0.0798518	0	0	0.00783287	0.0176764
NS003-T1	NS003	Subject_46	VBM	T0	4.39508	0.290776	0.0304631	0	0.133147	0.00499694	0.00301897	0.0606685	0.0595952	0	0.310512	0	0.199098	0.393489	0.046706	1.26457	0	0	0	0.0536754
NS022-T1	NS022	Subject_54	VBM	T0	1.84881	1.4459	0.0111531	0.922615	0.0519705	0	0.0624076	0.0493556	0.0275586	0.00404504	0.485526	0	0.0531194	0.20321	0.0461821	0.341476	0	0.00192327	0	0.0231384
NS004-T1	NS004	Subject_47	VBM	T0	1.17256	0.496855	0.00292202	0	0.00439165	0.00109176	0.00304923	0	0.0599387	0	0.00572159	0	0.0389364	0.106513	0.00351706	0.0534737	0	0.000203149	0.00025955	0.0995203
NS006-T1	NS006	Subject_49	VBM	T0	0.0207943	0.13229	0.00803907	0	0.0263417	0.0102175	0.00399514	0	0.0757026	0	0	0	0.0218767	0.109237	0.00716224	0	0.00155904	0.000476413	0	0.0230082
NS009-T2	NS009	Subject_50	VBM	T2	2.03123	2.30582	0.0244945	0.184741	0.384753	0.0348756	0.000991468	0	0.27817	0	0.0315541	0	0.982826	1.25008	0.0693173	4.2219	0.128984	0.0747814	0.0420894	0.0303197
NS005-T2	NS005	Subject_48	VBM	T2	2.76963	0.479249	0.0132123	0	0.211348	0.0108602	0.117194	0	0.382219	0	0.0199376	0	0.575425	0	0.0524588	0.636065	0	0	0.0021179	0.00519772
NS020-T2	NS020	Subject_53	VBM	T2	0.756164	0.546999	0.00552992	0.0407359	0.0211728	0.00906124	0.00453565	0	0.090771	0	0	0	0.36458	0.901	0.0126482	1.41059	0.0433858	0.113259	0.0592104	0.00305928
NS018-T2	NS018	Subject_52	VBM	T2	2.57801	0.25075	0.0281124	0	0.0960656	0	0.00350725	0	0.132639	0	0.0599562	0	0.175474	0.489193	0.0339842	2.1655	0.0621102	0.0294484	0.0172919	0
NS012-T2	NS012	Subject_51	VBM	T2	1.88164	0.802397	0.00867157	0	0.0926441	0.010672	0.00593179	0	0.154966	0	0.119621	0	0.145319	1.68715	0.0379806	5.96986	0.000875798	0	0	0.0199471
NS006-T2	NS006	Subject_49	VBM	T2	1.70292	0.167569	0.00721668	0.132128	0.00669844	0.0226681	0.00471305	0.0162223	0.0889314	0.0445498	1.49151	1.70865	0.0542168	0.196237	0.0804588	0.517276	0.1359	0.0142138	0.134509	0.00922314
NS003-T2	NS003	Subject_46	VBM	T2	2.00448	0.70724	0.0131703	0.101091	0.0465617	0.0158773	0.00410709	0.0167007	0.0712578	0.0198605	0.915467	1.94035	0.0226532	0.103829	0.0394697	0.182478	0.0280331	0.00544165	0.0178752	0
NS022-T2	NS022	Subject_54	VBM	T2	1.39548	0.10457	0.00401957	0.020293	0.025918	0.0052899	0.00357796	0.009843	0.0637564	0.00552783	0.501653	0.704463	0.0216247	0.834026	0.0243028	1.01286	0.0500677	0	0.0122305	0.0170414
NS004-T2	NS004	Subject_47	VBM	T2	2.33607	0.187286	0.0170088	0	0.0432515	0.00879047	0.00222084	0	0.119042	0	0	0	0.0132142	0.307586	0.0054328	1.01357	0.0461529	0.0109037	0.0083219	0
NM025-T1	NM025	Subject_35	VF	T0	0.0862878	0.265216	0.00686949	0.00890381	0.108562	0	0.00412282	0	0.0545338	0	0.120109	0	0.106275	0.0866467	0.234867	0	0.00110059	0	0	0
NM024-T1	NM024	Subject_34	VF	T0	0.0716926	1.05849	0.00838405	0.535659	0.113781	0.291621	0.585259	0	0.219482	0	0.140042	0	0.100458	0.131645	0.111488	0	0	0	0.00871746	0.00673174
NM027-T1	NM027	Subject_36	VF	T0	2.24029	2.15725	0.0444086	1.22981	0.236994	0.00264823	0.0148888	0	0.15416	0	0.201619	0.277183	0.0959577	0.180091	0.157455	0.115199	0.00126811	0.00197158	0.000908723	0
NM010-T1	NM010	Subject_28	VF	T0	0.451253	0.957512	0.00628722	0.67241	0.306745	0	0.0148851	0	0.152232	0	0.119047	0	0.0436215	0.136904	0.0436124	0	0	0.000507162	0.0083938	0
NM016-T1	NM016	Subject_30	VF	T0	0.0483686	0.708538	0.00812448	0.10484	0.0136737	0	0.00837134	0	0.0126837	0	0.047875	0	0.0188721	0	0.0198608	0	0.000159745	0	0	0.00297352
NM023-T1	NM023	Subject_33	VF	T0	0.151678	0.379804	0.00470455	0.105668	0.0299464	0.050595	0.00148365	0	0.0324589	0	0.00750712	0	0.0168784	0.0532785	0.0405654	0	0.000115452	0.000115452	0	0
NM019-T1	NM019	Subject_32	VF	T0	0.320855	2.28779	0.0084908	0.320708	0.0375118	0.131572	0.0439887	0	0.294171	0	0	0	0.0119495	0.172903	0.247203	0.0406536	0	0.00570484	0.00961361	0.0441679
NM018-T1	NM018	Subject_31	VF	T0	0.102701	0.409488	0.00348118	0.0509561	0.0336555	0.00445853	0.00679698	0.0026591	0.0651619	0	0	0	0	0.0725858	0.0584804	0.0256686	0	0.0100602	0.0098499	0.0230805
NM011-T1	NM011	Subject_29	VF	T0	0.0890248	1.60527	0.0184784	0.361455	0.087739	0	0.00464928	0	0.117416	0	0.103038	0	0	0.166382	0.199341	0	0	0.000593744	0.00114595	0
NM024-T2	NM024	Subject_34	VF	T2	0.0371123	1.49856	0.0749408	0.366914	0.0871502	0	0.0291583	0	0.142	0	0	0	0.218496	0.0745066	0.0393889	0.181627	0	0	0	0.00843292
NM016-T2	NM016	Subject_30	VF	T2	0.0227059	2.24236	0.156963	0.203371	0.0512849	0.155958	0.0804632	0	0	0	0.0969673	0	0.175551	0.128467	0	0.0163971	0.0824362	0.0370959	0.0513231	0
NM019-T2	NM019	Subject_32	VF	T2	0.00799433	1.84724	0.0956501	0.335733	0.039532	0.0174961	0.00416375	0	0.119702	0	0.00597121	0	0.104673	0.0511565	0.0551889	0.112025	0	0	0.000543242	0
NM025-T2	NM025	Subject_35	VF	T2	0.0110212	0.954658	0.0423787	0.867142	0.100143	0.463085	0.499802	0.0152493	0.0942294	0	0	0.0302959	0.0668019	0.0318705	0.924953	0.0687695	0	0	0	0
NM010-T2	NM010	Subject_28	VF	T2	2.32293	0.38954	0.0337277	0	0.0332674	0.0011671	0.00255238	0	0.0652935	0	0.00663039	0	0.0664963	0	0.00122263	0.39043	0	0	0	0.0227119
NM018-T2	NM018	Subject_31	VF	T2	0.0154606	1.1215	0.0508411	0.11246	0.0503061	0.0162748	0.00389954	0	0.054841	0	0.0487594	0	0.0625837	0.0440275	0.0263828	0.0282563	0	0	5e-05	0.00905862
NM011-T2	NM011	Subject_29	VF	T2	0.0101766	1.24243	0.085963	0.224951	0.0357869	0.145054	0.00157145	0	0.365243	0	0.00121238	0	0.0290845	0.136433	0.36368	0.00609746	0.000834412	0.000211302	0	0.000550975
NM023-T2	NM023	Subject_33	VF	T2	0.0143266	0.342816	0.00485638	0.175234	0.116776	0.0140235	0.0486838	0	0.0523513	0	0.0411651	0	0.00776892	0.124316	0.0913871	0.144257	0	0	0	0.0005013
NM027-T2	NM027	Subject_36	VF	T2	0.351546	0.968875	0.00773863	0.265695	0.101629	0.121857	0.288558	0.00449806	0.0939102	0	0.115499	0.278634	0	0.0594427	0.0638289	0.539548	0	0	0	0.00963641
ND002-T1	ND002	Subject_19	VS	T0	0.15035	0.46723	0.014147	0.229731	0.0573984	0.00465449	0.00221024	0	0.0547803	0	0.143149	0	0.6438	0.105686	0.316269	0.180755	0	0	0	0
ND006-T1	ND006	Subject_21	VS	T0	0.014762	0.145244	0.0356247	0.35948	0.318469	0.334702	0.0279554	0.00163058	0	0	0	0.0326709	0.10911	0.273661	1.46064	0.155362	0	0	0	0.0415324
ND013-T1	ND013	Subject_22	VS	T0	0.00725269	1.85762	0.0245813	0.624921	0.0482626	0.301406	0.0210276	0	0.298642	0	0.293	0	0.105026	0.031481	2.51244	0.0186573	0	0	0	0
ND026-T1	ND026	Subject_25	VS	T0	0.00508042	0.0345174	0.00101424	0.0291582	0.00747473	0	0.00117655	0	0.0327521	0	0.0778408	0	0.035458	0.0498299	0	0	0	0.00146951	0	0.0190191
ND003-T1	ND003	Subject_20	VS	T0	0.0381297	1.25988	0.0968125	0.281367	0.0609192	0	0.00800423	0	0.0777352	0	0	0.128626	0.0352375	0.100229	0.0508705	0.13388	0	0	0	0
ND031-T1	ND031	Subject_27	VS	T0	0.0394952	0.963817	0.0133002	0.218966	0.0284257	0.00392945	0.00303802	0	0.023067	0	0.0245625	0	0.0311864	0.0584356	0.0671361	0	0	0	0	0.0113201
ND014-T1	ND014	Subject_23	VS	T0	0.0342642	0.0448967	0	0.0225611	0.00680214	0.0155692	0.00217102	0	0.0137014	0	0.015539	0	0.0185578	0	0.144918	0	0	0	0	0.00974559
ND029-T1	ND029	Subject_26	VS	T0	0.0132649	0.252867	0.00704168	0.103621	0.0197618	0.00644492	0.00231399	0	0.0317624	0	0	0	0.00835314	0.0667515	0.021084	0	0	0	0.00139753	0.0186508
ND021-T1	ND021	Subject_24	VS	T0	0.240621	0.175898	0.0376927	0.454617	0.0399606	0.266062	0.00297624	0.0105296	0.0507962	0	0	0.0288623	0.00477012	0.125774	2.45755	0.0520216	0	0.0134935	0	0.00400681
ND002-T2	ND002	Subject_19	VS	T2	0.0219584	1.1925	0.0277461	1.16254	0.159751	0.818112	0.808988	0	0.125871	0	0.0562194	0	0.429495	0.0659782	0.210402	0.154885	0	0	0	0.0298135
ND029-T2	ND029	Subject_26	VS	T2	0.0135009	3.21912	0.160021	1.01242	0.118286	0.276318	0.362874	0	0.130235	0	0.177578	0	0.187327	0.0446846	0.120589	0	0	0.000859454	0	0
ND014-T2	ND014	Subject_23	VS	T2	0.0176543	2.79728	0.0785206	1.01172	0	0.801649	0.570488	0	0.583864	0	0	0	0.145304	0.0344088	1.35436	0.291675	0	0	0	0
ND003-T2	ND003	Subject_20	VS	T2	0.0497406	1.36286	0.088411	0.12172	0.0574667	0.05725	0.0239068	0	0.0760351	0	0	0.111433	0.0652343	0.0263477	0.0273395	0.0142191	0	0	0	0.00349756
ND006-T2	ND006	Subject_21	VS	T2	0.686216	1.37365	0.0275103	0.585815	0.19602	0.0362336	0.122961	0.00390398	0.0747401	0	0.159207	0	0.0325606	0.474259	0.0541255	1.67754	0	0	0	0.00229478
ND021-T2	ND021	Subject_24	VS	T2	0.0224502	1.10627	0.0759907	0.226896	0.0531419	0.0474451	0.0203614	0.00531077	0.0705742	0	0	0.087595	0.0208344	0.0307035	0.0160171	1.1032	0	0	0	0
ND031-T2	ND031	Subject_27	VS	T2	0.0121814	1.34883	0.0378654	0.557144	0.0722418	0	0.0305273	0	0.0573588	0	0.117546	0	0	0.0294129	0.095542	0.470932	0	0	0	0.0162948
ND026-T2	ND026	Subject_25	VS	T2	0.466572	2.56424	0.050889	1.22714	0.0756888	0.189351	0.531536	0	0.442408	0	0	0	0	0.0445705	0.0580722	0.0366884	0	0	0	0.0153498
ND013-T2	ND013	Subject_22	VS	T2	0.00660793	0.808313	0.0308379	0.177422	0.0449147	0.0985883	0.120955	0	0.204556	0	0.053253	0	0	0.0174707	1.43899	0.0265228	0	0	0	0.0109811
